# Supplementary material for: Early prediction of language and literacy problems: is 18 months too early?
Source: PeerJ. 2015 Jul 23;3:e1098. doi: 10.7717/peerj.1098 (PMC4517956; doi:10.7717/peerj.1098)
Supplement: Supplemental Information 1 [file peerj-03-1098-s001.xlsx]

## Sheet: Full sample data
Participant	LTorAT	Matched_Pair	Outcome_4yrs	IMD_Index_t1	Gender	CDI_Age	CDI_Comp404	CDI_Prod404	CDI_Prod404_pc	Age_t2	Age_sq_t2	SchoolYear_t2	IMD_Index_t2	EOWPVT_Raw_t2	EOWPVT_Std_t2	CNRep_Raw_t2	CNRep_Std_t2	Elision_Raw_t2	Elision_Scaled_t2	ROWPVT_Raw_t2	ROWPVT_Std_t2	DTWRP_Raw_t2	DTWRP_Std_t2	Matrices_Raw_t2	Matrices_Ability_t2	Matrices_T_t2	YARCComp_Ability_t2	YARCComp_Std_t2	RecSentences_Raw_t2	RecSentences_Scaled_t2	CDI_Comp_resA	CDI_Prod_resAsq	ROWPVT_resA_t2	EOWPVT_resA_t2	Elision_resA_t2	CNRep_resAsq_t2	RecSentences_resAsq_t2	DTWRP_resAsq_t2	YARCComp_resA_t2	Matrices_resA_t2	ReadLangFamRisk	Parent_quest	Participant_b	LTorATb	Matched_Pairb	Outcome_4yearsb	IMD_Index_t1b	Genderb	CDI_Ageb
127-RY	0	1		26345	1	18	89	18	4.46	55	3025	0	24887	37	86	12	82	0		49	96	0		4	46				31		-1.30056	-0.43346	-1.51981	-1.73139	-1.10436	-2.82303	-0.34531	-0.36198		-0.5355	1	1	123-RY	1	1		29308	1	18
221-RY	0	2		28972	0	18	252	23	5.69	60	3600	0	30763	79	131	37	138	8	14	93	144	22	123	8	73	65			57	13	0.79624	-0.34434	2.08261	1.32099	0.54133	1.80657	1.78571	0.22177		0.72953	1	1	165-RY	1	2			0	18
242-RY	0	3		29025	0	18	223	20	4.95	61	3721	0	25954	85	141	34	132	7	13	76	120	20	122	6	62	58			55	13	0.4173	-0.38254	0.44731	1.73751	0.25949	1.13764	1.50765	0.00969		0.05083			240-RY	1	3		27898	0	18
054-Y1	0	4		32003	1	18	261	37	9.16	66	4356	1	27057	62	104	27	114	1	7	75	113	13	100	10	83	68	28	103	33	8	0.89729	-0.20429	-0.0592	-0.4633	-1.38467	-0.58379	-1.04222	-0.86601	-1.95829	0.975	0	1	128-RY	1	4		30997	1	18
069-Y1	0	5		17972	0	18	186	14	3.47	67	4489	1	12660	75	118	32	127	7	12	92	132	40	126	8	73	61	57	126	50	12	-0.03743	-0.4462	1.41003	0.51894	-0.02158	0.35633	0.5579	0.44848	1.15086	0.35312			190-RY	1	5		18150	0	18
135-Y1	0	6			0	18	154	23	5.69	69	4761	1		72	113	31	125	6	12	89	126	20	101	10	83	66	42	114	44	11	-0.44163	-0.33161	0.97002	0.13969	-0.35026	0.04186	-0.17377	-0.7838	-0.62114	0.81368	0	1	047-Y1	1	6		31722	0	18
271-Y1	0	7		30063	0	18	324	23	5.69	72	5184	1	29828	95	141	34	125	7	11	97	133	72	131	9	78	61	61	124	59	14	1.70569	-0.39527	1.45137	1.79332	-0.25581	0.48175	1.10105	1.66667	1.2633	0.36831	0	1	209-Y1	1	7		29310	0	18
042-Y1	0	8		20933	0	18	224	54	13.37	73	5329	1	30982	79	117	37	133	4	9	78	111	24	99	7	68	55	45	112	46	11	0.35595	-0.04615	-0.36655	0.43183	-1.00762	1.03144	-0.24245	-0.92678	-0.55308	-0.25357	0	1	129-Y1	1	8		28362	0	18
252-Y1	0	9		18525	0	18	145	34	8.42	75	5625	1	15783	82	119	31	117	6	11	93	125	61	121	5	55	46	61	125	49	12	-0.60584	-0.22976	0.83702	0.53749	-0.63133	-0.26385	-0.07148	0.84185	1.06806	-1.09966	0	1	008-Y2	1	9		17027	0	18
107-Y2	0	10			0	18	197	38	9.41	78	6084	2		88	122	34	125	7	10	90	118	40	101	9	78	58	57	117	57	12	0.06362	-0.20429	0.31397	0.8172	-0.53688	0.20444	0.54001	-0.48874	0.435	0.04567			013-Y2	1	10		26509	0	18
243-Y1	0	11		26363	1	18	64	24	5.94	74	5476	1	21073	83	120	33	122	5	10	90	122	34	108	6	62	52	43	110	47	11	-1.60371	-0.38254	0.64613	0.6867	-0.81948	0.18306	-0.20687	-0.48757	-0.83707	-0.64821			076-Y2	1	11		31777	1	18
012-Y2	0	12		30122	1	18	276	62	15.35	77	5929	2	27144	62	95	32	120	4	9	68	97	23	94	6	72	50	45	112	42	10	0.39385	-0.02068	-1.6118	-1.21567	-1.195	-0.15318	-0.87889	-1.3012	-0.8134	-0.24142	0	1	023-Y2	1	12		24701	1	18
212-Y2	0	13		29559	0	18	80	42	10.4	81	6561	2	27603	91	124	36	130	8	11	97	124	73	122	10	83	59	60	120	39	8	-1.46477	-0.14063	0.70401	0.85447	-0.44243	0.48697	-1.39425	1.01923	0.56814	0.16841	0	1	063-Y2	1	13		24577	0	18
263-Y1	0	14		32432	1	18	255	33	8.17	79	6241	1	32444	93	128	33	122	15	14	92	120	77	131	10	83	61	59	119	68	14	0.80887	-0.30615	0.41355	1.1529	1.29619	-0.03621	1.56671	1.37068	0.58884	0.27595	0	1	124-Y2	1	14		29308	1	18
007-Y2	0	15		28673	1	18	133	37	9.16	82	6724	2	24488	77	106	29	112	7	10	82	106	58	109	7	68	50	49	111	55	12	-0.75741	-0.19156	-0.74867	-0.34539	-0.72426	-0.94863	0.12872	0.16698	-0.70096	-0.73753			022-Y2	1	15		25696	1	18
035-Y2	0	16		25684	0	18	140	26	6.44	84	7056	2	25028	71	98	33	112	5	8	99	122	33	91	4	47	38	47	105	49	10	-0.65636	-0.35707	0.63751	-0.96709	-1.28793	-0.21604	-0.56045	-1.27065	-1.05003	-2.03811	1	1	046-Y2	1	16		19210	0	18
070-Y2	0	17		25370	0	19	258	47	11.63	86	7396	2	31653	89	115	39	126	18	16	98	120	83	131	14	94	64	66	121	66	13	0.55533	-0.34081	0.38012	0.35084	1.67323	0.92276	1.01934	1.21832	0.89949	0.52446			041-Y2	1	17		22685	0	18
224-Y2	0	18		20900	0	19	111	51	12.62	91	8281	2	21537	81	103	35	117	8	9	78	96	58	102	10	83	54	49	102	41	9	-1.27621	-0.21349	-1.86127	-0.63769	-0.91088	-0.00166	-1.64867	-0.3649	-1.28666	-0.36932			006-Y3	1	18		25161	0	18
039-Y3	0	19		27147	0	18	217	17	4.21	95	9025	3	29390	72	92	27	96	15	12	90	105	23	78	4	47	34	45	99	29	6	0.32888	-0.52259	-1.09771	-1.63864	0.54666	-1.67256	-2.97034	-2.38175	-1.9848	-2.62961			114-Y3	1	19	0	5616	0	19
028-Y3	0	20			0	18	148	35	8.66	96	9216	3		89	107	35	111	17	13	100	114	70	111	8	73	45	62	111	55	9	-0.54268	-0.24249	-0.26766	-0.33313	0.96979	-0.08686	-0.44349	0.03193	-0.18912	-1.2063			027-Y3	1	20		31385	0	18
227-Y3	0	21		20900	0	18	160	34	8.42	96	9216	3	17392	98	117	37	119	18	14	103	117	90	131	18	103	62	60	109	61	10	-0.36584	-0.21702	0.00627	0.39424	1.20478	0.31304	0.14693	1.07703	-0.40803	0.49803	0	1	080-Y3	1	21	1	19630	0	18
188-Y3	0	22	1	19552	1	19	135	56	13.86	99	9801	3	16535	82	99	27	79	15	11	100	112	63	102	11	99	59	51	100	54	8	-0.98569	-0.25168	-0.51677	-1.10405	0.35928	-1.71864	-0.62839	-0.44962	-1.58837	0.10947	1	1	183-Y3	1	22	0	31710	1	18
136-Y3	0	23	1	31882	0	19	114	21	5.2	100	10000	3	31633	91	106	24	66	9	8	111	122	34	79	10	83	50	65	114	57	9	-1.3141	-0.68456	0.40459	-0.44508	-1.0975	-2.32606	-0.35917	-1.99988	-0.12106	-0.85328	1	1	115-Y3	1	23	0	24335	0	18
172-Y3	0	24	0	17981	0	18	162	41	10.15	101	10201	3	16739	106	123	40	130	8	8	101	112	81	123	15	99	59	69	117	70	12	-0.35321	-0.11517	-0.59155	0.6988	-1.37934	0.86711	0.8955	0.42312	0.25169	0.00193	0	1	203-Y3	1	24	0	26597	0	19
217-Y3	0	25	0	26252	0	19	175	58	14.36	103	10609	3	23430	100	114	37	119	16	12	121	131	80	119	9	91	52	75	120	61	10	-0.48043	-0.1371	1.06857	0.07709	0.40688	0.26	-0.03504	0.31047	0.77827	-0.56011			149-Y3	1	25	1	32021	0	18
254-Y3	0	26	0	18525	0	18	62	32	7.92	103	10609	3	15783	101	115	39	127	17	13	99	108	85	130	16	103	59	75	120	64	11	-1.62898	-0.20429	-0.94024	0.15791	0.64187	0.6599	0.26017	0.57174	0.77827	0.12162	0	1	241-Y3	1	26	1	30811	0	19
181-Y4	0	27	0	22087	0	19	172	42	10.4	106	11236	4	28918	110	123	37	119	18	14	102	109	81	119	11	99	56	76	121	60	10	-0.5057	-0.31534	-0.91543	0.68008	0.73632	0.26094	-0.19019	0.28611	0.69249	-0.26694			260-Y4	1	27	0	26248	0	19
151-Y4	0	28	0	27959	0	19	159	25	6.19	110	12100	4	28493	102	111	39		18	13	116	120	79	113	12	103	56	72	115	63	9	-0.68253	-0.54451	0.03074	-0.24005	0.54894	0.68416	0.0492	0.10556	-0.00565	-0.25479	0	1	303-Y4	1	28	1	26111	0	19
306-Y4	0	29	0	23763	1	19	148	51	12.62	111	12321	4	21245	104	113	30		10	8	116	120	74	105	19	118	65	76	119	70	11	-0.85937	-0.26442	-0.0523	-0.14682	-1.37782	-1.1056	0.72762	-0.17006	0.3671	0.54361	1	1	296-Y4	1	29	0	14851	1	19
264-Y4	0	30	1	17402	0	19	218	25	6.19	112	12544	4	17351	101	109	29		8	7	106	108	49	85	9	91	49	72	115	53	7	0.05008	-0.62091	-1.04844	-0.45767	-1.89464	-1.2942	-0.95425	-1.48892	-0.1358	-1.04406	1	1	273-Y4	1	30	0	27529	0	19
[truncated: 36 more columns]

## Sheet: Variable descriptions
Variable name	Variable label	Variable coding
Participant	Participant identification
LTorAT	Late Talker or Average Talker	0 = AT, 1 = LT
Matched_Pair	Macthed pairs number
Outcome_4yrs	TD or SLI at 4 years	0 = TD, 1 = SLI
IMD_Index_t1	Total IMD score at t1
Gender	Gender	0 = male, 1 = female
CDI_Age	Age when CDI measured
CDI_Comp404	CDI Comprehension max 404
CDI_Prod404	CDI Production max 404
CDI_Prod404_pc	CDI Production max 404 %
Age_t2	Age at follow-up testing (t2)
Age_sq_t2	Age squared at t2
SchoolYear_t2	School Year at t2	0 = Reception, 1 = Year 1, 2 = Year 2, 3 = Year 3, 4 = Year 4
IMD_Index_t2	Total IMD score at t2
EOWPVT_Raw_t2	Expressive vocab raw score at t2
EOWPVT_Std_t2	Expressive vocab standard score at t2
CNRep_Raw_t2	Nonword rep raw score at t2
CNRep_Std_t2	Nonword rep standard score at t2
Elision_Raw_t2	Phonological elision raw score at t2
Elision_Scaled_t2	Phonological elision scaled score at t2
ROWPVT_Raw_t2	Receptive vocab raw score at t2
ROWPVT_Std_t2	Receptive vocab standard score at t2
DTWRP_Raw_t2	Reading accuracy raw score at t2
DTWRP_Std_t2	Reading accuracy standard score at t2
Matrices_Raw_t2	Nonverbal IQ (matrices) raw score at t2
Matrices_Ability_t2	Nonverbal IQ (matrices) ability score at t2
Matrices_T_t2	Nonverbal IQ (matrices) T score at t2
YARCComp_Ability_t2	Reading comprehension ability score at t2
YARCComp_Std_t2	Reading comprehension standard score at t2
RecSentences_Raw_t2	Recalling sentences raw score at t2
RecSentences_Scaled_t2	Recalling sentences scaled socre at t2
CDI_Comp_resA	CDI Comprehension max 404 - age regressed
CDI_Prod_resAsq	CDI Production max 404 - age regressed
ROWPVT_resA_t2	Receptive vocab raw score at t2 - age regressed
EOWPVT_resA_t2	Expressive vocab raw score at t2 - age regressed
Elision_resA_t2	Phonological elision raw score at t2 - age regressed
CNRep_resAsq_t2	Nonword rep raw score at t2 - age regressed
RecSentences_resAsq_t2	Recalling sentences raw score at t2 - age regressed
DTWRP_resAsq_t2	Reading accuracy raw score at t2 - age regressed
YARCComp_resA_t2	Reading comprehension ability score at t2 - age regressed
Matrices_resA_t2	Nonverbal IQ (matrices) ability score at t2 - age regressed
ReadLangFamRisk	Positive family history of reading or language difficulties	0 = no, 1 = yes
Parent_quest	Parent completed questionnaire	0 = no, 1 = yes
Participant_b	Variables as above
LTorATb		0 = AT, 1 = LT
Matched_Pairb
Outcome_4yearsb		0 = TD, 1 = SLI
IMD_Index_t1b
Genderb		0 = male, 1 = female
CDI_Ageb
CDI_Comp404b
CDI_Prod404b
CDI_Prod404_pcb
Age_t2b
Age_sq_t2b
SchoolYear_t2b		0 = Reception, 1 = Year 1, 2 = Year 2, 3 = Year 3, 4 = Year 4
IMD_Index_t2b
EOWPVT_Raw_t2b
EOWPVT_Std_t2b
CNRep_Raw_t2b
CNRep_Std_t2b
Elision_Raw_t2b
Elision_Scaled_t2b
ROWPVT_Raw_t2b
ROWPVT_Std_t2b
DTWRP_Raw_t2b
DTWRP_Std_t2b
Matrices_Raw_t2b
Matrices_Ability_t2b
Matrices_T_t2b
YARCComp_Ability_t2b
YARCComp_Std_t2b
RecSentences_Raw_t2b
RecSentences_Scaled_t2b
CDI_Comp_resA_b
CDI_Prod_resAsq_b
ROWPVT_resA_t2b
EOWPVT_resA_t2b
Elision_resA_t2b
CNRep_resAsq_t2b
RecSentences_resAsq_t2b
DTWRP_resAsq_t2b
YARCComp_resA_t2b
Matrices_resA_t2b
ReadLangFamRiskb		0 = no, 1 = yes
Parent_questb		0 = no, 1 = yes

## Sheet: Subsample data
Participant	Gender	LTorAT	Matched_Pair	Outcome_4yrs	IMD_Index_t1	CDI_Age	CDI_Comp404	CDI_Prod404	CDI_Prod404_pc	Age_t2	Age_sq_t2	SchoolYear_t2	IMD_Index_t2	EOWPVT_Raw_t2	EOWPVT_Std_t2	CNRep_Raw_t2	CNRep_Std_t2	Elision_Raw_t2	Elision_Scaled_t2	ROWPVT_Raw_t2	ROWPVT_Std_t2	DTWRP_Raw_t2	DTWRP_Std_t2	Matrices_Raw_t2	Matrices_Ability_t2	Matrices_T_t2	YARCComp_Ability_t2	YARCComp_Std_t2	RecSentences_Raw_t2	RecSentences_Scaled_t2	ReadLangFamRisk	Parent_quest	CDI_Comp_resA	CDI_Prod_resAsq	ROWPVT_resA_t2	EOWPVT_resA_t2	Elision_resA_t2	CNRep_resAsq_t2	RecSentences_resAsq_t2	DTWRP_resAsq_t2	YARCComp_resA_t2	Matrices_resA_t2
188-Y3	1	0	22	1	19552	19	135	56	13.86	99	9801	3	16535	82	99	27	79	15	11	100	112	63	102	11	99	59	51	100	54	8	1	1	-0.98569	-0.25168	-0.51677	-1.10405	0.35928	-1.71864	-0.62839	-0.44962	-1.58837	0.10947
136-Y3	0	0	23	1	31882	19	114	21	5.2	100	10000	3	31633	91	106	24	66	9	8	111	122	34	79	10	83	50	65	114	57	9	1	1	-1.3141	-0.68456	0.40459	-0.44508	-1.0975	-2.32606	-0.35917	-1.99988	-0.12106	-0.85328
172-Y3	0	0	24	0	17981	18	162	41	10.15	101	10201	3	16739	106	123	40	130	8	8	101	112	81	123	15	99	59	69	117	70	12	0	1	-0.35321	-0.11517	-0.59155	0.6988	-1.37934	0.86711	0.8955	0.42312	0.25169	0.00193
217-Y3	0	0	25	0	26252	19	175	58	14.36	103	10609	3	23430	100	114	37	119	16	12	121	131	80	119	9	91	52	75	120	61	10			-0.48043	-0.1371	1.06857	0.07709	0.40688	0.26	-0.03504	0.31047	0.77827	-0.56011
254-Y3	0	0	26	0	18525	18	62	32	7.92	103	10609	3	15783	101	115	39	127	17	13	99	108	85	130	16	103	59	75	120	64	11	0	1	-1.62898	-0.20429	-0.94024	0.15791	0.64187	0.6599	0.26017	0.57174	0.77827	0.12162
181-Y4	0	0	27	0	22087	19	172	42	10.4	106	11236	4	28918	110	123	37	119	18	14	102	109	81	119	11	99	56	76	121	60	10			-0.5057	-0.31534	-0.91543	0.68008	0.73632	0.26094	-0.19019	0.28611	0.69249	-0.26694
151-Y4	0	0	28	0	27959	19	159	25	6.19	110	12100	4	28493	102	111	39		18	13	116	120	79	113	12	103	56	72	115	63	9	0	1	-0.68253	-0.54451	0.03074	-0.24005	0.54894	0.68416	0.0492	0.10556	-0.00565	-0.25479
306-Y4	1	0	29	0	23763	19	148	51	12.62	111	12321	4	21245	104	113	30		10	8	116	120	74	105	19	118	65	76	119	70	11	1	1	-0.85937	-0.26442	-0.0523	-0.14682	-1.37782	-1.1056	0.72762	-0.17006	0.3671	0.54361
264-Y4	0	0	30	1	17402	19	218	25	6.19	112	12544	4	17351	101	109	29		8	7	106	108	49	85	9	91	49	72	115	53	7	1	1	0.05008	-0.62091	-1.04844	-0.45767	-1.89464	-1.2942	-0.95425	-1.48892	-0.1358	-1.04406
183-Y3	1	1	22	0	31710	18	33	10	2.48	97	9409	3	32444	90	108	36	115	17	13	92	106	77	119	14	94	57	56	105	60	10	0	1	-2.07107	-0.57351	-1.08117	-0.32071	0.92294	0.10078	0.01828	0.35726	-0.91093	-0.06704
115-Y3	0	1	23	0	24335	18	143	2	0.5	100	10000	3	23832	104	120	37	119	18	14	100	111	69	108	10	83	50	65	114	61	10			-0.69426	-0.6881	-0.59981	0.60556	1.0174	0.27327	0.03445	-0.17095	-0.12106	-0.85328
203-Y3	0	1	24	0	26597	19	148	5	1.24	100	10000	3	24924	98	114	34	107	14	11	114	125	66	105	11	88	53	70	118	53	8			-0.80885	-0.79915	0.67852	0.12065	0.07744	-0.32658	-0.75279	-0.32772	0.42622	-0.56922
149-Y3	0	1	25	1	32021	18	160	4	0.99	101	10201	3	24506	74	90	27	79	6	7	93	104	32	80	9	78	47	56	105	55	9	1	1	-0.37848	-0.66264	-1.32202	-1.88739	-1.84932	-1.73221	-0.58056	-2.13738	-1.17125	-1.19111
241-Y3	0	1	26	1	30811	19	126	9	2.23	104	10816	3	29491	71	86	33	103	15	11	99	107	75	112	20	109	62	64	110	45	6	0	1	-1.16252	-0.85008	-1.02328	-2.33504	0.12505	-0.54106	-1.62984	0.02179	-0.49083	0.40872
260-Y4	0	1	27	0	26248	19	113	6	1.49	108	11664	4	24856	98	108	38		18	13	112	117	84	123	11	99	53	64	107	62	9	0	1	-1.27621	-0.85008	-0.16842	-0.42653	0.64263	0.46939	-0.02412	0.40113	-0.75114	-0.37449
303-Y4	0	1	28	1	26111	19	80	8	1.98	109	11881	4	22415	79	90	36		13	8	96	101	56	91	9	78	42	59	102	54	7	0	1	-1.76883	-0.86281	-1.71241	-2.03048	-0.57916	0.07611	-0.82461	-1.08009	-1.3635	-1.62129
296-Y4	1	1	29	0	14851	19	245	8	1.98	110	12100	4	13290	104	113	39	127	8		121	125	84	125	18	115	63	79	112	69	11			0.3785	-0.85008	0.48729	-0.07842	-1.80095	0.68416	0.63963	0.36684	0.76055	0.42695
273-Y4	0	1	30	0	27529	19	131	4	0.99	112	12544	4	26824	122	135	33		18	13	135	146	84	123	26	129	72	78	121	68	10	1	1	-1.13726	-0.91374	1.59954	1.23952	0.45525	-0.49441	0.52181	0.34001	0.52093	1.11475

## Sheet: Variable descriptions 2
Variable name	Variable label	Variable coding
Participant	Participant identification
Gender	Gender	0 = male, 1 = female
LTorAT	Late Talker or Average Talker	0 = AT, 1 = LT
Matched_Pair	Matched pairs number
Outcome_4yrs	TD or SLI at 4 years	0 = TD, 1 = SLI
IMD_Index_t1	Total IMD score at t1
CDI_Age	Age when CDI measured
CDI_Comp404	CDI Comprehension max 404
CDI_Prod404	CDI Production max 404
CDI_Prod404_pc	CDI Production max 404 %
Age_t2	Age at follow-up testing (t2)
Age_sq_t2	Age squared at t2
SchoolYear_t2	School Year at t2	0 = Reception, 1 = Year 1, 2 = Year 2, 3 = Year 3, 4 = Year 4
IMD_Index_t2	Total IMD score at t2
EOWPVT_Raw_t2	Expressive vocab raw score at t2
EOWPVT_Std_t2	Expressive vocab standard score at t2
CNRep_Raw_t2	Nonword rep raw score at t2
CNRep_Std_t2	Nonword rep standard score at t2
Elision_Raw_t2	Phonological elision raw score at t2
Elision_Scaled_t2	Phonological elision scaled score at t2
ROWPVT_Raw_t2	Receptive vocab raw score at t2
ROWPVT_Std_t2	Receptive vocab standard score at t2
DTWRP_Raw_t2	Reading accuracy raw score at t2
DTWRP_Std_t2	Reading accuracy standard score at t2
Matrices_Raw_t2	Nonverbal IQ (matrices) raw score at t2
Matrices_Ability_t2	Nonverbal IQ (matrices) ability score at t2
Matrices_T_t2	Nonverbal IQ (matrices) T score at t2
YARCComp_Ability_t2	Reading comprehension ability score at t2
YARCComp_Std_t2	Reading comprehension standard score at t2
RecSentences_Raw_t2	Recalling sentences raw score at t2
RecSentences_Scaled_t2	Recalling sentences scaled socre at t2
ReadLangFamRisk	Positive family history of reading or language difficulties	0 = no, 1 = yes
Parent_quest	Parent completed questionnaire	0 = no, 1 = yes
CDI_Comp_resA	CDI Comprehension max 404 - age regressed
CDI_Prod_resAsq	CDI Production max 404 - age regressed
ROWPVT_resA_t2	Receptive vocab raw score at t2 - age regressed
EOWPVT_resA_t2	Expressive vocab raw score at t2 - age regressed
Elision_resA_t2	Phonological elision raw score at t2 - age regressed
CNRep_resAsq_t2	Nonword rep raw score at t2 - age regressed
RecSentences_resAsq_t2	Recalling sentences raw score at t2 - age regressed
DTWRP_resAsq_t2	Reading accuracy raw score at t2 - age regressed
YARCComp_resA_t2	Reading comprehension ability score at t2 - age regressed
Matrices_resA_t2	Nonverbal IQ (matrices) ability score at t2 - age regressed
